# Supplementary material for: A Methodology for Classifying Root Causes of Outbreaks of Legionnaires’ Disease: Deficiencies in Environmental Control and Water Management
Source: Microorganisms. 2021 Jan 1;9(1):89. doi: 10.3390/microorganisms9010089 (PMC7824450; doi:10.3390/microorganisms9010089)
Supplement: Supplementary file 1 [file microorganisms-09-00089-s001.zip]

Archive with 2 entries (2 files):
- Abstraction Guide.docx
- Supplemental Materials_Table S1.xlsx
