# Supplementary material for: A Methodology for Classifying Root Causes of Outbreaks of Legionnaires’ Disease: Deficiencies in Environmental Control and Water Management
Source: Microorganisms. 2021 Jan 1;9(1):89. doi: 10.3390/microorganisms9010089 (PMC7824450; doi:10.3390/microorganisms9010089)
Supplement: Supplementary file 1 [file microorganisms-09-00089-s001.zip › Supplemental Materials_Table S1.xlsx]

## Sheet: Table 2
	Table S1. Detailed descriptions of environmental deficiencies identified in outbreaks of Legionnaires' disease investigated by CDC – United States, 2015-2019 (n = 14)
	Year	Setting	Source of Environmental Deficiency	Description of Environmental Deficiencies	Environmental Deficiency Classificationa					Water Management Program Deficiency Classification
					Process Failure	Human Error	Equipment Failure	Umanaged External Change		No WMP In Place	Inadequate Content	Improper Implementation
	2015	Senior Living/LTCF	• Personnel Error	• This facility did not have a comprehensive water management plan and/or a Legionella prevention plan consistent with the ANSI/ASHRAE Standard 188-2015 in place prior to the outbreak.	ü					ü
			• Plumbed Device (Cooling Tower)	• Inspection of the cooling tower revealed additional evidence of biofilm contamination on the outside of the fill media of the tower. The cooling tower utilizes a bromine tablet erosion feeder system. The erosion feeder provides biocide when water is actively being recirculated within the cooling tower. This type of feeding system can allow for variation in bromine levels within the cooling towe…	ü					ü
			• Plumbed Device (Hot Tub)	• The whirlpool bathing tubs were of particular concern due to their incorporation of water jets, a handheld shower-type spray nozzle, and a warm water reservoir used for rapid tub filling. Several different designs of these whirlpool type bathing tubs were found throughout the facility including both the reservoir type (i.e., retains warm water) and standard drain after use tubs. Maintenance rec…	ü					ü
			• Plumbed Device (Water Tower)	• The main pressure-sensitive valve supplying water to the tower malfunctioned and remained in the closed position, thereby allowing water to remain in a sun-exposed tower for an unknown amount of time prior emptying. This represents a major pressure change within the potable water system and a potentially sizeable contaminated Legionella bolus that could have impacted the facility’s potable wate…			ü			ü
			• Potable Water (Disinfectant)	• Inadequate disinfectant levels in facility potable water system.	ü					ü
			• Potable Water (Disinfectant)	• Chloramine levels at points of use were not routinely monitored.	ü					ü
			• Potable Water (Temperature)	• Temperatures in optimal range* for Legionella growth in hot potable water system througout entire campus.	ü					ü
			• Potable Water (Temperature)	• A system disruption occurred when one boiler was taken offline, but not drained, and allowed to cool for approximately 30 days. This water was then reheated to the standard holding temperature of 120°F before being released through the system approximately 20 days prior to the outbreak peak.	ü					ü
			• Premise Plumbing Design	• As a consequence of central system upgrades tying into older peripheral systems and the temporary and partial decommissioning of buildings, many individual lines and building water systems within Facility A are significantly underutilized, resulting in low flow conditions.	ü					ü
			• Premise Plumbing Design	• A lack of backflow prevention throughout the system and multiple connections to the city water main allow for unconstrained and irregular flow of water throughout the potable water system. These conditions may facilitate Legionella amplification in any given location to be distributed throughout the entire facility water system.	ü					ü
	2016	Hotel/ Resort	• Personnel Error	• Indoor pool and whirlpool spa records were reviewed from the two months preceding the investigation with noted inconsistencies between interview and documentation. The contractor reported checking daily water parameters (temperature, pH, bromine level) in the whirlpool spa and pool. Yet, there was minimal variation in day-to-day spa and pool records (pH, bromine level, alkalinity, and temperatu…		ü				ü
			• Plumbed Device (Hot Tub)	• The contractor manually administered an unspecified amount of bromine disinfectant with periodic calcium hypochlorite shock treatment at his/her discretion.	ü					ü
			• Plumbed Device (Storage Tank)	• Mixing of hot and cold water within the hot water storage tank raised concern about low temperatures potentiating Legionella growth.			ü			ü
			• Potable Water (Temperature)	• Temperatures in optimal range* for Legionella growth in the potable water system (79˚F-120˚F) were found at different point-of-use sites.	ü					ü
			• Potable Water (Temperature)	• Although repeat water testing showed adequate disinfectant levels (0.4ppm-1.5ppm) within the potable water system, temperatures again substantiated low temperatures (100.7˚F to 135.6˚F).	ü					ü
			• Premise Plumbing Design	• Unused components such as the softener tank and several unused guest rooms were considered to be possible dead-legs within the system.	ü					ü
	2016	Hospital	• Personnel Error	• The hospital water management team indicated they are no longer conducting disinfectant checks at their control points within the potable water system due to the time burden and competing priorities for engineering staff. [Conscious decision to neglect disifectant checks is a human error. Failure to ensure a critical aspect of water management is satisfied is a process failure.]	ü	ü						ü
			• Potable Water (Disinfectant)	• No observable chlorine in the cold water serving a patient room.	ü							ü
			• Potable Water (Temperature)	• Temperatures observed at the hot water heater ranged from 100° to 106.2°F. Return locations temperatures at the water heater ranged from 98.4° to 108.5°F. These measured temperatures overlap the optimum range* for Legionella growth.	ü							ü
			• Water Management Program	• The plan included a contingency response in the event of a case of Legionnaires’ disease, but instructions on how to respond were not included.	ü						ü
			• Water Management Program	• The plan utilizes the percent of distal sites that test positive for Legionella for the potable water system as a set of criteria to inform corrective actions, a practice not included in the ASHRAE guidance. Three categories were defined in the plan: Legionella distal site positivity 0–30%, Legionella distal site positivity ≥30%, not serogroup 1, and Legionella distal site positivity ≥30%, sero…	ü						ü
			• Water Management Program	• The water management plan was not fully implemented at the time of the investigation. The water management plan indicated the hot water distal outlet operating goal is 110 to 120°F, however distal hot water temperatures ranged from 83.66 to 112.64°F. These measured temperatures overlap the optimum range* for Legionella growth.	ü							ü
			• Water Management Program	• No water management program corrective actions log provided to investigators. [Corrective actions were being taken in conjunction with a Legionella abatement contractor, but a formal log of these actions had not yet been implemented.]	ü							ü
	2016	Senior Living/LTCF	• Personnel Error	• Interviews with maintenance staff ascertained that daily hot water flushing of the dishwasher sprayer occurred only on Mondays through Saturdays.		ü						ü
			• Water Management Program	• Sedimentation and biofilm were observed in the dishwashing sprayer hose, which had not been replaced since a previous outbreak. [Regular hose cleaning and maintenance procedures were not included in the WMP.]	ü						ü
	2017	Hospital	• Personnel Error	• Residual disinfectant and pH measurements are being conducted weekly on the outdoor water features but not recorded.	ü							ü
			• Plumbed Device (Cooling Tower)	• Three research buildings' cooling towers were not in use (e.g., idle) at the time of the site visit, but had green, algae-laden water in their basins and significant biofilm growth and scaling on the outside of the cooling tower fill.	ü							ü
			• Plumbed Device (Cooling Tower)	• The Proton Therapy Building cooling towers were in operation and the basin water was clear. However, sediment was observed in the basin and significant biofilm and scaling were observed on the outside fill.	ü							ü
			• Plumbed Device (Decorative Fountain)	• The bromine measured in the clinic's water wall was 0.135 ppm, below the operating range of 2–4 ppm of bromine as indicated in the water management program.	ü							ü
			• Potable Water (Disinfectant)	• Hospital utilizes a copper-silver ionization system that serves building potable water system. Silver concentrations were within the operating goals established by the manufacture (30– 80 ppb) for 6 out of the 12 sampling locations; 5 samples were below 30 ppb, and one sample was 156 ppb.	ü							ü
			• Potable Water (Temperature)	• Hot water temperatures at point-of-use fixtures ranged from 72.86–123.08°F with a median value of 108.4°F. The measured hot water temperatures at point-of-use fixtures in some instances overlapped with the optimum range* for Legionella growth.	ü							ü
			• Water Management Program	• In eight instances (e.g., buildings A and B and the outdoor fountains), results are not recorded (plan states “do not record results”).	ü							ü
			• Water Management Program	• According to the water management program, temperature is not utilized as a control measure and/or checked within the potable hot water system. The water management program does not list an operating temperature goal for hot water.	ü						ü
			• Water Management Program	• The plan did not explicitly describe how continuous program review occurred. However, the public health team’s conversations with hospital staff revealed an electronic work order system that generates tasks identified in the water management program. The work order system requires members of the water management team to fill in the results of the particular water management program task being p…	ü						ü
			• Water Management Program	• The water management program does not identify all members of the water management team by name or list their roles and responsibilities.	ü						ü
			• Water Management Program	• The water management program does not contain a section that describes the building water systems in text.	ü						ü
			• Water Management Program	• The water management program does not contain water process flow diagrams.	ü						ü
	2017	Hospital	• Potable Water (Disinfectant)	• A chlorine dioxide supplemental disinfection system is in use in this building. Chlorine dioxide levels were noted to be significantly below the target goal (identified by the system operator) of 0.4 mg/L in the new building and especially the upper floors.	ü							ü
			• Potable Water (Temperature)	• Temperatures were found to be in the optimal range* for Legionella growth in some locations, including the area where past Legionnaires’ disease patients stayed. Temperatures ranged from 63.1– 116.1°F.	ü							ü
			• Potable Water (Temperature)	• The new building has four water heaters set to 140°F witE45:E75atic mixing valves set to 120°F leaving the water heater. The third party consultant informed the investigation team that the water heaters have zones of temperature stratification, which explains the observed water heater temperatures ranging from 99–119°F in samples pulled from the bottom of the water heater for parameter measures…	ü							ü
			• Water Management Program	• Showers were examined and swabs were collected in Legionnaires’ disease patient rooms. Swabbing was difficult due to the presence of corrosion and sediment build-up inside the shower hoses. Per facilities staff, shower hoses are not routinely replaced.	ü							ü
			• Water Management Program	• Unit A is infrequently used, likely resulting in water stagnation.	ü							ü
			• Water Management Program	• Hospital A has not been conducting water parameter checks or Legionella environmental sampling in this building.	ü							ü
			• Water Management Program	• The new building was not currently included in the water management program. [Building missing from the WMP represents a content deficiency. Foregoing a comprehensive reevaluation of a WMP after construction and opening of a new portion of a facility represents an implementation failure.]	ü						ü	ü
	2017	Senior Living/LTCF	• Personnel Error	• Review of available flushing logs did not reveal any missed flushing events. However, the written logs lacked additional details such as what time of day flushing was conducted. Staff reported during interviews that despite documentation in written logs, daily flushing may not have been conducted consistently in all locations (e.g., water discoloration, a possible indicator of stagnant water, w…	ü	ü						ü
			• Water Management Program	• Significant splashing in patient rooms was observed during sink flushing related to high water pressure. Per observations and discussions with staff, in the skilled nursing buildings and Building A in particular, flushing starts at a room at one end of the hallway where each fixture is turned on (both hot and cold). The staff member moves from room to room until every fixture on the corridor or…	ü						ü	ü
	2018	Senior Living/LTCF	• No environmental deficiency identified	• There were no environmental deficiencies identified during this investigation. Of note, this facility did not have a comprehensive water management plan consistent with the ANSI/ASHRAE Standard 188-2015 in place.						ü
	2018	Senior Living/LTCF	• Personnel Error	• According to staff interviews, instances were observed where residents were not moved from their respective rooms while flushing was being performed. Flushing while residents are located in their rooms may pose a risk of exposure to Legionella-containing aerosols, particularly when performed where the heads of residents’ beds are in close proximity to their sink faucets.		ü						ü
	2018	Hotel/ Resort	• Personnel Error	• Potable water temperatures measured by hotel staff varied by almost 20–30°F higher than those measured by the hotel’s Legionella consultant in April and by public health staff during the investigation in July.		ü						ü
			• Potable Water (Temperature)	• All four operating water heaters were set between 140–150°F. Temperatures of water samples taken from the operating water heater ranged from 103–110°F, and temperatures of outgoing hot water pipes from the water heaters measured by an infrared thermometer ranged from 113– 125°F. [Low water temperature due to mismanagement of water heaters, not malfunctioning equipment.]	ü							ü
			• Potable Water (Temperature)	• Hot water temperatures at points of use throughout the building ranged from 86.9–111.2°F, which were below the target of 124°F specified by Hotel A’s water management program. These measured temperatures overlap the optimum range* for Legionella growth.	ü							ü
			• Water Management Program	• Functional dead legs were observed in association with water heater 4, due to the closed valves on the recirculating and outgoing pipes. The hotel’s water management program specifies that two hot water recirculation pumps located on the wall adjacent to the water heaters should be cycled once per week to prevent pump malfunction. According to interviews with hotel staff, the topmost pump has b…	ü							ü
			• Water Management Program	• Hot water is provided by a series of five connected 100-gallon water heaters. Water heater four has been offline for roughly seven months. [Broken water heater represents an equipment failure. Improper isolation of offline equipment represents a process failure.]	ü		ü					ü
			• Water Management Program	• Dead legs at points of use were observed in two areas of Hotel A. A bathroom on the first floor meeting room contains a tub with a showerhead, the handle of which had been removed so that it could not be flushed without the use of pliers. Additionally, an eye washing station was identified in the pool/hot tub maintenance room, a fixture type that is typically infrequently used.	ü							ü
			• Water Management Program	• Although a sign was placed in front of the hot tub advising that it was closed for maintenance, the hot tub was still accessible. The water temperature was 88.3°F and the jets could be turned on during the time of the investigation.	ü							ü
			• Water Management Program	• The WMP did not specify actions to take in the event cases of Legionnaires' disease are identified in association with the hotel.	ü						ü
	2018	Hotel/ Resort A	• Building Design	• The hot tub is located in a small room with a sliding glass door that is kept closed to avoid fogging up the adjacent gym. There is a small vent located in the corner of the hot tub room; the opposite side of the wall faces the resort parking lot.	ü					ü
			• Building Design	• An outdoor shower hose for rinsing off after spending time at the beach is located on the opposite side of the wall from the hot tub, adjacent to the hot tub vent.	ü					ü
			• Plumbed Device (Hot Tub)	• The hot tub was installed at the Hotel/Resort A in the early 1990s. It is a hot tub designed for residential use with a capacity of approximately 650 gallons and a cartridge for filtration.		ü				ü
			• Plumbed Device (Hot Tub)	• Per interviews with resort staff, the hot tub is maintained by manual feeding of disinfectant.	ü					ü
			• Plumbed Device (Hot Tub)	• No chlorine- or bromine-based disinfectants were found on the premises. [Lack of disinfection represents a process failure. Failure of management to provide proper disinfectant represents human error.]	ü	ü				ü
			• Potable Water (Temperature)	• Hot water temperatures at points-of-use in the optimal range* for Legionella growth. Temperatures ranged from 101.7–108.1°F.	ü					ü
		Hotel/ Resort B	• Plumbed Device (Hot Tub)	• The hot tub is designed for residential use with a cartridge filter. [Residential hot tub and filtration system is not approved for commercial use under state regulations and should not have been installed.]		ü				ü
			• Plumbed Device (Hot Tub)	• The hot tub was disinfected via hand-fed calcium hypochlorite crystals. [Hand-fed disinfection process is not approved for commercial use under state regulations.]	ü					ü
	2018	Other	• Building Design	• No ventilation outflow exhaust mechanism was present in the hot tub room. An HVAC register was present in the ceiling of the room for positive pressure airflow. Corrosion was noted of the metal of the drop ceiling in the room, further indicating that no exhaust mechanism was present to allow warm, moist air to escape. Negative pressure airflow (which could transport Legionella contamined aersoo…	ü					ü
			• Plumbed Device (Hot Tub)	• The hot tub is located on the 1st floor in the employee area (directly below the 2nd floor break room), in a small room dedicated for hot tub use. The hot tub is a residential style tub, with only hand fed biocide.		ü				ü
	2019	Hospital	• Personnel Error	• This facility did not have a comprehensive water management plan consistent with the ANSI/ASHRAE Standard 188-2015 in place.	ü					ü
			• Personnel Error	• No flushing occured in the year prior to the outbreak in sections of the building under renovation to convert the space from a neurological clinic to a new burn unit.	ü					ü
			• Personnel Error	• Staff reported no flushing of dead ends associated with original water heater system.	ü					ü
			• Potable Water (Disinfectant)	• The hospital uses a copper-silver (CuAg) ionization system for its potable water. The CuAg ionization system was configured to deliver fixed concentrations of copper and silver ions independent of the rate of water flowing across the cells. This configuration creates fluctuations in CuAg ion levels depending on water usage rates.	ü					ü
			• Potable Water (Temperature)	• Hot water temperatures assessed during the site visit ranged from 100.7–115.1°F at points of use. At several fixtures, the hot water took over a minute to reach its highest temperature. These measured temperatures overlap the optimum range* for Legionella growth.	ü					ü
			• Premise Plumbing Design	• Hospital staff indicated that the original water heaters and associated piping were no longer needed, but remained plumbed in place to serve as a temporary backup while various potable water engineering projects were underway. This redundancy resulted in several temporary dead ends where the original water heater supply and discharge pipes tied into the new water heater supply and discharge pip…	ü					ü
			• Premise Plumbing Design	• Tie-off valves to isolate dead ends associated with original water heater system were not used. [Unintended consequences (e.g. creation of dead legs) were not considered when new water flow paths were implemented due to lack of WMP.]	ü					ü
	2019	Hospital	• Personnel Error	• Staff indicated that while they are implementing a robust flushing plan, it is not documented in the WMP.	ü						ü
			• Plumbed Device (Sink)	• In the Emergency Room, the investigation team observed splashing in scrub sinks. The inherent design of these scrub sinks appeared to result in splashing; location of the sinks in close proximity to patients in these rooms represents a potentially important source of aerosolized water exposure for patients. [Content describing a process for minimizing patients' aerosolized water exposure from E…	ü						ü
			• Potable Water (Temperature)	• Temperatures in optimal range* for Legionella growth in hot potable water system. Hot water post-flush temperatures observed at point-of-use fixtures ranged 94.1°F–115.7°F. Return locations temperatures at the hot water heater ranged 107.8°F– 115.7°F.	ü							ü
			• Water Management Program	• The drinking fountains tested positive in the past and then again during the onsite investigation. This is concerning because the site installed 0.2 micron inline filters on the drinking fountains over the course of the previous year to reduce Legionella exposure risk. Due to the configuration of the inline filters inside the drinking fountains (i.e., not located at the point of use), it is pos…		ü						ü
			• Water Management Program	• The decision to remove cold water disinfectant and temperature monitoring, and Legionella validation testing from the latest WMP does not appear to have been based on a comprehensive and current hazard analysis of the cold water system. [Decision to remove disinfectant/temperature monitoring represents human error. Failure to adjust WMP based on a comprehensive hazard analysis represents a proc…	ü	ü					ü
	*Although recovery of Legionella from water with temperatures outside this range have occurred, the temperature range most favorable for growth of Legionella is 25°C–42°C (77°F–108°F). For health care facilities, ASHRAE Guideline 12–2000 recommends storing and distributing cold water at <20°C (68°F), whereas hot water should be stored at >60°C (140°F) and circulated with a minimum return temperat…
	aThe unmanaged external change environmental deficiency category is not included in this table since no deficiencies of this type were identified.
